# Supplementary material for: The Genome-Wide Identification, Characterization, and Expression Analysis of the Strictosidine Synthase-like Family in Maize (Zea mays L.)
Source: Int J Mol Sci. 2023 Sep 29;24(19):14733. doi: 10.3390/ijms241914733 (PMC10572891; doi:10.3390/ijms241914733)
Supplement: Supplementary file 1 [file ijms-24-14733-s001.zip]

Archive with 6 entries (6 files):
- Supplementary Table S1.pdf
- Supplementary Table S2.pdf
- Supplementary Table S3.xlsx
- Supplementary Table S4.xlsx
- Supplementary Table S5.xlsx
- Supplementary Table S6.pdf
