# Supplementary material for: The Genome-Wide Identification, Characterization, and Expression Analysis of the Strictosidine Synthase-like Family in Maize (Zea mays L.)
Source: Int J Mol Sci. 2023 Sep 29;24(19):14733. doi: 10.3390/ijms241914733 (PMC10572891; doi:10.3390/ijms241914733)
Supplement: Supplementary file 1 [file ijms-24-14733-s001.zip › Supplementary Table S3.xlsx]

## Sheet: Sheet1
Supplementary Table S3. The cis-element counts of 20 ZmSSL genes
gene	cir_element	count
ZmSSL1	A-box	1
ZmSSL1	ABRE	4
ZmSSL1	ABRE3a	1
ZmSSL1	ABRE4	1
ZmSSL1	as-1	2
ZmSSL1	AT-rich sequence	2
ZmSSL1	CAAT-box	5
ZmSSL1	CCAAT-box	3
ZmSSL1	CCGTCC-box	1
ZmSSL1	dOCT	1
ZmSSL1	DRE core	4
ZmSSL1	G-box	2
ZmSSL1	G-Box	2
ZmSSL1	MYB	2
ZmSSL1	MYB recognition site	3
ZmSSL1	Myb-binding site	1
ZmSSL1	MYC	1
ZmSSL1	plant_AP-2-like	1
ZmSSL1	Sp1	4
ZmSSL1	STRE	3
ZmSSL1	TATA-box	2
ZmSSL1	TGA-element	2
ZmSSL10	ABRE	4
ZmSSL10	ACE	2
ZmSSL10	as-1	1
ZmSSL10	box S	1
ZmSSL10	CAAT-box	5
ZmSSL10	CCAAT-box	2
ZmSSL10	DRE core	4
ZmSSL10	DRE1	1
ZmSSL10	G-box	3
ZmSSL10	G-Box	2
ZmSSL10	Myb	1
ZmSSL10	MYB	1
ZmSSL10	MYB recognition site	2
ZmSSL10	Myb-binding site	1
ZmSSL10	MYC	1
ZmSSL10	NON	1
ZmSSL10	Sp1	4
ZmSSL10	STRE	6
ZmSSL10	TATA-box	4
ZmSSL10	TATC-box	1
ZmSSL10	W box	1
ZmSSL11	ABRE	4
ZmSSL11	ACE	2
ZmSSL11	as-1	1
ZmSSL11	box S	1
ZmSSL11	CAAT-box	5
ZmSSL11	CCAAT-box	1
ZmSSL11	DRE core	4
ZmSSL11	DRE1	1
ZmSSL11	G-box	2
ZmSSL11	G-Box	2
ZmSSL11	LTR	1
ZmSSL11	Myb	1
ZmSSL11	MYB recognition site	1
ZmSSL11	MYC	1
ZmSSL11	NON	1
ZmSSL11	Sp1	3
ZmSSL11	STRE	5
ZmSSL11	WRE3	1
ZmSSL12	A-box	1
ZmSSL12	ABRE	2
ZmSSL12	ACE	1
ZmSSL12	AE-box	1
ZmSSL12	as-1	1
ZmSSL12	CAAT-box	4
ZmSSL12	CCAAT-box	1
ZmSSL12	CCGTCC-box	1
ZmSSL12	DRE core	3
ZmSSL12	G-box	3
ZmSSL12	MYB	1
ZmSSL12	MYB recognition site	1
ZmSSL12	MYB-like sequence	1
ZmSSL12	MYC	1
ZmSSL12	O2-site	1
ZmSSL12	Sp1	5
ZmSSL12	STRE	6
ZmSSL12	TATA-box	1
ZmSSL12	TATC-box	1
ZmSSL13	A-box	2
ZmSSL13	ABRE	4
ZmSSL13	ACE	2
ZmSSL13	AE-box	1
ZmSSL13	as-1	2
ZmSSL13	box S	1
ZmSSL13	CAAT-box	6
ZmSSL13	CCAAT-box	1
ZmSSL13	CCGTCC-box	2
ZmSSL13	DRE core	4
ZmSSL13	DRE1	2
ZmSSL13	G-box	5
ZmSSL13	G-Box	1
ZmSSL13	MYB	1
ZmSSL13	MYB recognition site	1
ZmSSL13	MYB-like sequence	1
ZmSSL13	MYC	1
ZmSSL13	O2-site	1
ZmSSL13	Sp1	6
ZmSSL13	STRE	3
ZmSSL13	TATA-box	1
ZmSSL13	TATC-box	1
ZmSSL14	A-box	2
ZmSSL14	ABRE	5
ZmSSL14	ACE	2
ZmSSL14	as-1	3
ZmSSL14	box S	1
ZmSSL14	CAAT-box	3
ZmSSL14	CCAAT-box	2
ZmSSL14	CCGTCC-box	2
ZmSSL14	DRE core	5
ZmSSL14	DRE1	2
ZmSSL14	G-box	5
ZmSSL14	G-Box	2
ZmSSL14	MRE	1
ZmSSL14	MYB	2
ZmSSL14	MYB recognition site	2
ZmSSL14	MYB-like sequence	1
ZmSSL14	MYC	1
ZmSSL14	Sp1	5
ZmSSL14	STRE	2
ZmSSL14	TATA-box	1
ZmSSL14	TATC-box	1
ZmSSL15	A-box	2
ZmSSL15	ABRE	5
ZmSSL15	ABRE3a	1
ZmSSL15	ABRE4	1
ZmSSL15	ACE	2
ZmSSL15	as-1	3
ZmSSL15	box S	1
ZmSSL15	CAAT-box	5
ZmSSL15	CCAAT-box	2
ZmSSL15	CCGTCC-box	2
ZmSSL15	DRE core	5
ZmSSL15	DRE1	2
ZmSSL15	E2Fb	1
ZmSSL15	G-box	6
ZmSSL15	G-Box	2
ZmSSL15	MRE	1
ZmSSL15	MYB	2
ZmSSL15	MYB recognition site	2
ZmSSL15	MYB-like sequence	1
ZmSSL15	MYC	1
ZmSSL15	Sp1	5
ZmSSL15	STRE	2
ZmSSL15	TATA-box	1
ZmSSL15	TATC-box	1
ZmSSL16	A-box	2
ZmSSL16	ABRE	5
ZmSSL16	ABRE3a	1
ZmSSL16	ABRE4	1
ZmSSL16	ACE	2
ZmSSL16	as-1	3
ZmSSL16	box S	1
ZmSSL16	CAAT-box	4
ZmSSL16	CCAAT-box	1
ZmSSL16	CCGTCC-box	2
ZmSSL16	DRE core	5
ZmSSL16	DRE1	2
ZmSSL16	E2Fb	1
ZmSSL16	G-box	6
ZmSSL16	G-Box	2
ZmSSL16	MYB	2
ZmSSL16	MYB recognition site	1
ZmSSL16	MYB-like sequence	1
ZmSSL16	MYC	1
ZmSSL16	Sp1	6
ZmSSL16	STRE	4
ZmSSL16	TATA-box	1
ZmSSL16	TATC-box	1
ZmSSL17	A-box	2
ZmSSL17	ABRE	5
ZmSSL17	ACE	2
ZmSSL17	as-1	2
ZmSSL17	box S	1
ZmSSL17	CAAT-box	1
ZmSSL17	CCAAT-box	2
ZmSSL17	CCGTCC-box	2
ZmSSL17	DRE core	5
ZmSSL17	DRE1	2
ZmSSL17	G-box	6
ZmSSL17	G-Box	2
ZmSSL17	I-box	1
ZmSSL17	MYB	2
ZmSSL17	MYB recognition site	2
ZmSSL17	MYB-like sequence	1
ZmSSL17	MYC	1
ZmSSL17	O2-site	1
ZmSSL17	Sp1	6
ZmSSL17	STRE	3
ZmSSL17	TATC-box	1
ZmSSL18	A-box	2
ZmSSL18	ABRE	7
ZmSSL18	ABRE3a	1
ZmSSL18	ABRE4	1
ZmSSL18	ACE	1
ZmSSL18	AE-box	1
ZmSSL18	as-1	3
ZmSSL18	box S	1
ZmSSL18	CAAT-box	8
ZmSSL18	CCAAT-box	1
ZmSSL18	CCGTCC-box	2
ZmSSL18	DRE core	5
ZmSSL18	DRE1	2
ZmSSL18	G-box	7
ZmSSL18	G-Box	2
ZmSSL18	I-box	1
ZmSSL18	MYB	3
ZmSSL18	MYB recognition site	1
ZmSSL18	Myb-binding site	1
ZmSSL18	MYB-like sequence	1
ZmSSL18	MYC	1
ZmSSL18	Sp1	6
ZmSSL18	STRE	3
ZmSSL18	TATC-box	1
ZmSSL19	A-box	2
ZmSSL19	ABRE	4
ZmSSL19	ACE	2
ZmSSL19	as-1	2
ZmSSL19	box S	1
ZmSSL19	CAAT-box	4
ZmSSL19	CCAAT-box	1
ZmSSL19	CCGTCC-box	2
ZmSSL19	DRE core	5
ZmSSL19	DRE1	2
ZmSSL19	G-box	5
ZmSSL19	G-Box	1
ZmSSL19	MYB	2
ZmSSL19	MYB recognition site	1
ZmSSL19	MYB-like sequence	1
ZmSSL19	MYC	1
ZmSSL19	O2-site	1
ZmSSL19	Sp1	6
ZmSSL19	STRE	2
ZmSSL19	TATA-box	1
ZmSSL19	TATC-box	1
ZmSSL2	A-box	1
ZmSSL2	ABRE	4
ZmSSL2	ABRE3a	1
ZmSSL2	ABRE4	1
ZmSSL2	as-1	2
ZmSSL2	CAAT-box	3
ZmSSL2	CCAAT-box	3
ZmSSL2	CCGTCC-box	1
ZmSSL2	dOCT	1
ZmSSL2	DRE core	4
ZmSSL2	G-box	2
ZmSSL2	G-Box	2
ZmSSL2	MYB	2
ZmSSL2	MYB recognition site	3
ZmSSL2	Myb-binding site	1
ZmSSL2	MYC	2
ZmSSL2	plant_AP-2-like	1
ZmSSL2	Sp1	4
ZmSSL2	STRE	3
ZmSSL2	TATA-box	1
ZmSSL2	TGA-element	2
ZmSSL20	ABRE	3
ZmSSL20	ACE	1
ZmSSL20	AE-box	2
ZmSSL20	ARE	1
ZmSSL20	as-1	3
ZmSSL20	CAAT-box	14
ZmSSL20	CAT-box	1
ZmSSL20	CCAAT-box	1
ZmSSL20	DRE core	4
ZmSSL20	G-box	3
ZmSSL20	G-Box	1
ZmSSL20	MYB	4
ZmSSL20	MYB recognition site	1
ZmSSL20	Myb-binding site	1
ZmSSL20	MYB-like sequence	1
ZmSSL20	STRE	3
ZmSSL20	TATA-box	3
ZmSSL20	TCA-element	2
ZmSSL20	TGA-element	3
ZmSSL20	W box	1
ZmSSL20	WRE3	1
ZmSSL3	A-box	1
ZmSSL3	ABRE	4
ZmSSL3	ABRE3a	1
ZmSSL3	ABRE4	1
ZmSSL3	as-1	2
ZmSSL3	AT-rich sequence	1
ZmSSL3	CAAT-box	5
ZmSSL3	CCAAT-box	3
ZmSSL3	CCGTCC-box	1
ZmSSL3	dOCT	1
ZmSSL3	DRE core	4
ZmSSL3	G-box	2
ZmSSL3	G-Box	2
ZmSSL3	MYB	2
ZmSSL3	MYB recognition site	3
ZmSSL3	Myb-binding site	1
ZmSSL3	MYC	2
ZmSSL3	plant_AP-2-like	1
ZmSSL3	Sp1	4
ZmSSL3	STRE	3
ZmSSL3	TATA-box	3
ZmSSL3	TGA-element	2
ZmSSL4	A-box	4
ZmSSL4	ABRE	5
ZmSSL4	ACTCATCCT sequence	1
ZmSSL4	ARE	3
ZmSSL4	as-1	8
ZmSSL4	AT~TATA-box	1
ZmSSL4	AuxRR-core	2
ZmSSL4	CAAT-box	34
ZmSSL4	CAT-box	1
ZmSSL4	CCAAT-box	3
ZmSSL4	CCGTCC-box	4
ZmSSL4	chs-CMA2a	1
ZmSSL4	dOCT	1
ZmSSL4	DRE core	8
ZmSSL4	E2Fb	1
ZmSSL4	G-box	3
ZmSSL4	G-Box	1
ZmSSL4	I-box	1
ZmSSL4	LTR	2
ZmSSL4	MRE	1
ZmSSL4	Myb	1
ZmSSL4	MYB	9
ZmSSL4	MYB recognition site	3
ZmSSL4	Myb-binding site	2
ZmSSL4	MYB-like sequence	1
ZmSSL4	MYC	3
ZmSSL4	O2-site	1
ZmSSL4	Sp1	3
ZmSSL4	STRE	10
ZmSSL4	TATA-box	21
ZmSSL4	TCA	1
ZmSSL4	TCA-element	1
ZmSSL4	TGA-element	3
ZmSSL4	W box	2
ZmSSL4	WRE3	5
ZmSSL4	Y-box	1
ZmSSL5	A-box	6
ZmSSL5	ABRE	5
ZmSSL5	ABRE3a	2
ZmSSL5	ABRE4	2
ZmSSL5	as-1	6
ZmSSL5	AT~TATA-box	3
ZmSSL5	Box II	1
ZmSSL5	CAAT-box	6
ZmSSL5	CAT-box	1
ZmSSL5	CCAAT-box	3
ZmSSL5	CCGTCC-box	6
ZmSSL5	dOCT	1
ZmSSL5	DRE core	4
ZmSSL5	G-box	9
ZmSSL5	I-box	1
ZmSSL5	LTR	1
ZmSSL5	MBS	2
ZmSSL5	Myb	2
ZmSSL5	MYB	1
ZmSSL5	MYB recognition site	3
ZmSSL5	Myb-binding site	1
ZmSSL5	Sp1	5
ZmSSL5	STRE	5
ZmSSL5	TATA-box	27
ZmSSL5	W box	1
ZmSSL5	WRE3	1
ZmSSL6	A-box	3
ZmSSL6	ABRE	7
ZmSSL6	ABRE3a	4
ZmSSL6	ABRE4	4
ZmSSL6	as-1	4
ZmSSL6	AT~TATA-box	1
ZmSSL6	Box II	1
ZmSSL6	CAAT-box	7
ZmSSL6	CCAAT-box	2
ZmSSL6	CCGTCC-box	3
ZmSSL6	dOCT	1
ZmSSL6	DRE core	3
ZmSSL6	G-box	7
ZmSSL6	MBS	1
ZmSSL6	Myb	1
ZmSSL6	MYB recognition site	2
ZmSSL6	Sp1	4
ZmSSL6	STRE	1
ZmSSL6	TATA-box	11
ZmSSL6	W box	1
ZmSSL7	A-box	10
ZmSSL7	ABRE	11
ZmSSL7	ABRE3a	3
ZmSSL7	ABRE4	3
ZmSSL7	AC-I	2
ZmSSL7	ACE	1
ZmSSL7	AE-box	1
ZmSSL7	ARE	1
ZmSSL7	as-1	9
ZmSSL7	AT~TATA-box	1
ZmSSL7	CAAT-box	16
ZmSSL7	CAT-box	4
ZmSSL7	CCAAT-box	4
ZmSSL7	CCGTCC-box	10
ZmSSL7	DRE core	2
ZmSSL7	DRE1	1
ZmSSL7	G-box	9
ZmSSL7	G-Box	2
ZmSSL7	LTR	1
ZmSSL7	MRE	1
ZmSSL7	MYB	7
ZmSSL7	MYB recognition site	4
ZmSSL7	Myb-binding site	2
ZmSSL7	MYB-like sequence	2
ZmSSL7	MYC	4
ZmSSL7	NON	1
ZmSSL7	RY-element	1
ZmSSL7	Sp1	8
ZmSSL7	STRE	8
ZmSSL7	TATA	1
ZmSSL7	TATA-box	23
ZmSSL7	TCA	1
ZmSSL7	TCA-element	1
ZmSSL7	TGA-element	2
ZmSSL7	W box	1
ZmSSL7	WRE3	1
ZmSSL8	A-box	1
ZmSSL8	ABRE	9
ZmSSL8	ABRE3a	1
ZmSSL8	ABRE4	1
ZmSSL8	AE-box	1
ZmSSL8	ARE	3
ZmSSL8	as-1	10
ZmSSL8	AT~TATA-box	3
ZmSSL8	AuxRR-core	1
ZmSSL8	CAAT-box	26
ZmSSL8	CAT-box	2
ZmSSL8	CCAAT-box	1
ZmSSL8	CCGTCC-box	1
ZmSSL8	DRE core	4
ZmSSL8	ERE	2
ZmSSL8	G-box	8
ZmSSL8	G-Box	3
ZmSSL8	MBS	4
ZmSSL8	Myb	7
ZmSSL8	MYB	7
ZmSSL8	MYB recognition site	1
ZmSSL8	Myb-binding site	2
ZmSSL8	MYB-like sequence	2
ZmSSL8	MYC	3
ZmSSL8	O2-site	2
ZmSSL8	OCT	1
ZmSSL8	Pc-CMA2c	1
ZmSSL8	re2f-1	1
ZmSSL8	Sp1	1
ZmSSL8	STRE	6
ZmSSL8	TATA	1
ZmSSL8	TATA-box	36
ZmSSL8	TC-rich repeats	1
ZmSSL8	W box	1
ZmSSL8	WRE3	2
ZmSSL9	A-box	6
ZmSSL9	ABRE	38
ZmSSL9	ABRE3a	13
ZmSSL9	ABRE4	13
ZmSSL9	AC-I	1
ZmSSL9	ACE	1
ZmSSL9	AE-box	3
ZmSSL9	AP-1	2
ZmSSL9	ARE	12
ZmSSL9	as-1	27
ZmSSL9	AT~TATA-box	29
ZmSSL9	AuxRR-core	2
ZmSSL9	Box 4	10
ZmSSL9	Box III	1
ZmSSL9	box S	1
ZmSSL9	CAAT-box	214
ZmSSL9	CARE	4
ZmSSL9	CAT-box	4
ZmSSL9	CCAAT-box	4
ZmSSL9	CCGTCC-box	6
ZmSSL9	circadian	1
ZmSSL9	DRE core	5
ZmSSL9	DRE1	1
ZmSSL9	E2Fb	1
ZmSSL9	ERE	7
ZmSSL9	F-box	1
ZmSSL9	G-box	36
ZmSSL9	G-Box	7
ZmSSL9	HD-Zip 1	1
ZmSSL9	I-box	4
ZmSSL9	LTR	3
ZmSSL9	MBS	10
ZmSSL9	MRE	3
ZmSSL9	Myb	15
ZmSSL9	MYB	27
ZmSSL9	MYB recognition site	4
ZmSSL9	Myb-binding site	11
ZmSSL9	MYB-like sequence	4
ZmSSL9	Myc	1
ZmSSL9	MYC	23
ZmSSL9	O2-site	1
ZmSSL9	OCT	2
ZmSSL9	P-box	1
ZmSSL9	plant_AP-2-like	1
ZmSSL9	Sp1	14
ZmSSL9	STRE	24
ZmSSL9	TATA	2
ZmSSL9	TATA-box	274
ZmSSL9	TATC-box	1
ZmSSL9	TC-rich repeats	2
ZmSSL9	TCA	5
ZmSSL9	TCA-element	10
ZmSSL9	TGA-element	12
ZmSSL9	W box	7
ZmSSL9	WRE3	9
