# Supplementary material for: The Genome-Wide Identification, Characterization, and Expression Analysis of the Strictosidine Synthase-like Family in Maize (Zea mays L.)
Source: Int J Mol Sci. 2023 Sep 29;24(19):14733. doi: 10.3390/ijms241914733 (PMC10572891; doi:10.3390/ijms241914733)
Supplement: Supplementary file 1 [file ijms-24-14733-s001.zip › Supplementary Table S4.xlsx]

## Sheet: Sheet1
Supplementary Table S4. The NGDC accession numbers for the RNA-seq data used in Figure 6.
sample_name in article	sample_name in NGDC	accession	description	project_accession	instruction
root_6d	RNA-1	CRR533923	RNA-seq	PRJCA010699	bulked samples
stem-node_V6	RNA-2	CRR533924	RNA-seq	PRJCA010699	bulked samples
ear_1cm	RNA-3	CRR533925	RNA-seq	PRJCA010699	bulked samples
inflorescence_3-4cm	RNA-4	CRR533926	RNA-seq	PRJCA010699	bulked samples
inter-stalk	RNA-5	CRR533927	RNA-seq	PRJCA010699	bulked samples
leaf-tip_light_V5	RNA-6	CRR533928	RNA-seq	PRJCA010699	bulked samples
first-leaf_dark_V3	RNA-7	CRR533929	RNA-seq	PRJCA010699	bulked samples
tassel_1-2cm	RNA-8	CRR533930	RNA-seq	PRJCA010699	bulked samples
SAM_V3	RNA-9	CRR533931	RNA-seq	PRJCA010699	bulked samples
ear_5mm	RNA-10	CRR533932	RNA-seq	PRJCA010699	bulked samples
ear_husk	RNA-11	CRR533933	RNA-seq	PRJCA010699	bulked samples
root_V1	RNA-12	CRR533934	RNA-seq	PRJCA010699	bulked samples
ear-leaf	RNA-13	CRR533935	RNA-seq	PRJCA010699	bulked samples
embryo_R2	RNA-14	CRR533936	RNA-seq	PRJCA010699	bulked samples
endosperm_R2	RNA-15	CRR533937	RNA-seq	PRJCA010699	bulked samples
leaf-base_light_V5	RNA-16	CRR533938	RNA-seq	PRJCA010699	bulked samples
first-leaf_light_V3	RNA-17	CRR533939	RNA-seq	PRJCA010699	bulked samples
third-leaf_V3	RNA-18	CRR533940	RNA-seq	PRJCA010699	bulked samples
leaf-tip_light_V3	RNA-19	CRR533941	RNA-seq	PRJCA010699	bulked samples
SAM_V4	RNA-20	CRR533942	RNA-seq	PRJCA010699	bulked samples
