# Supplementary material for: The Genome-Wide Identification, Characterization, and Expression Analysis of the Strictosidine Synthase-like Family in Maize (Zea mays L.)
Source: Int J Mol Sci. 2023 Sep 29;24(19):14733. doi: 10.3390/ijms241914733 (PMC10572891; doi:10.3390/ijms241914733)
Supplement: Supplementary file 1 [file ijms-24-14733-s001.zip › Supplementary Table S5.xlsx]

## Sheet: Sheet1
Supplementary Table S5. The RNA-seq data used in Figure 7.
Name	Description	Plant Age	Plant tissue	NCBI BioProject	Website
0hCK-1	Colletotrichum graminicola innoculation 0hpi	14 DAS	Leaf	PRJEB10574	https://www.ncbi.nlm.nih.gov/biosample/4295690
0hCK-2	Colletotrichum graminicola innoculation 0hpi	14 DAS	Leaf	PRJEB10574	https://www.ncbi.nlm.nih.gov/biosample/4295691
0hCK-3	Colletotrichum graminicola innoculation 0hpi	14 DAS	Leaf	PRJEB10574	https://www.ncbi.nlm.nih.gov/biosample/4295692
24h-1	Colletotrichum graminicola innoculation 24hpi	14 DAS	Leaf	PRJEB10574	https://www.ncbi.nlm.nih.gov/biosample/4295696
24h-2	Colletotrichum graminicola innoculation 24hpi	14 DAS	Leaf	PRJEB10574	https://www.ncbi.nlm.nih.gov/biosample/4295697
24h-3	Colletotrichum graminicola innoculation 24hpi	14 DAS	Leaf	PRJEB10574	https://www.ncbi.nlm.nih.gov/biosample/4295698
48h-1	Colletotrichum graminicola innoculation 48hpi	14 DAS	Leaf	PRJEB10574	https://www.ncbi.nlm.nih.gov/biosample/4295699
48h-2	Colletotrichum graminicola innoculation 48hpi	14 DAS	Leaf	PRJEB10574	https://www.ncbi.nlm.nih.gov/biosample/4295700
48h-3	Colletotrichum graminicola innoculation 48hpi	14 DAS	Leaf	PRJEB10574	https://www.ncbi.nlm.nih.gov/biosample/4295701
CK-1	minimal natural Cercospora zeina infection on upper leaves	VT	Leaf	PRJNA369690	https://www.ncbi.nlm.nih.gov/biosample/SAMN06291430
Cercospora zeina infection-1	severe natural Cercospora zeina infection on lower leaves	VT	Leaf	PRJNA369690	https://www.ncbi.nlm.nih.gov/biosample/SAMN06291429
CK-3	minimal natural Cercospora zeina infection on upper leaves	VT	Leaf	PRJNA369690	https://www.ncbi.nlm.nih.gov/biosample/SAMN06291432
Cercospora zeina infection-3	severe natural Cercospora zeina infection on lower leaves	VT	Leaf	PRJNA369690	https://www.ncbi.nlm.nih.gov/biosample/SAMN06291431
CK-2	minimal natural Cercospora zeina infection on upper leaves	VT	Leaf	PRJNA369690	https://www.ncbi.nlm.nih.gov/biosample/SAMN06291434
Cercospora zeina infection-2	severe natural Cercospora zeina infection on lower leaves	VT	Leaf	PRJNA369690	https://www.ncbi.nlm.nih.gov/biosample/SAMN06291433
Heat and cold CK R1	heat/cold stress control	14 DAS	whole above-ground tissue	PRJNA244661	https://www.ncbi.nlm.nih.gov/biosample/SAMN02727937
Heat and cold CK R2	heat/cold stress control	14 DAS	whole above-ground tissue	PRJNA244661	https://www.ncbi.nlm.nih.gov/biosample/SAMN02727938
Heat and cold CK R3	heat/cold stress control	14 DAS	whole above-ground tissue	PRJNA244661	https://www.ncbi.nlm.nih.gov/biosample/SAMN02727939
heat_R1	50°C heat stress for 4 hrs	14 DAS	whole above-ground tissue	PRJNA244661	https://www.ncbi.nlm.nih.gov/biosample/SAMN02727931
heat_R2	50°C heat stress for 4 hrs	14 DAS	whole above-ground tissue	PRJNA244661	https://www.ncbi.nlm.nih.gov/biosample/SAMN02727932
heat_R3	50°C heat stress for 4 hrs	14 DAS	whole above-ground tissue	PRJNA244661	https://www.ncbi.nlm.nih.gov/biosample/SAMN02727933
cold_R1	5°C cold stress for 16 hrs	14 DAS	whole above-ground tissue	PRJNA244661	https://www.ncbi.nlm.nih.gov/biosample/SAMN02727934
cold_R2	5°C cold stress for 16 hrs	14 DAS	whole above-ground tissue	PRJNA244661	https://www.ncbi.nlm.nih.gov/biosample/SAMN02727935
cold_R3	5°C cold stress for 16 hrs	14 DAS	whole above-ground tissue	PRJNA244661	https://www.ncbi.nlm.nih.gov/biosample/SAMN02727936
Drought-CK	control	three leaf		SRP144573	https://www.ncbi.nlm.nih.gov/biosample/SAMN09062271
Drought	drought stress	three leaf		SRP144573	https://www.ncbi.nlm.nih.gov/biosample/SAMN09062272
